# Supplementary material for: Characterization and Functional Implications of the Nonexpressor of Pathogenesis-Related Genes 1 (NPR1) in Saccharum
Source: Int J Mol Sci. 2022 Jul 20;23(14):7984. doi: 10.3390/ijms23147984 (PMC9317693; doi:10.3390/ijms23147984)
Supplement: Supplementary file 1 [file ijms-23-07984-s001.zip]

Archive with 2 entries (2 files):
- supplement figures.pdf
- supplement tables.xlsx
