# Supplementary material for: Characterization and Functional Implications of the Nonexpressor of Pathogenesis-Related Genes 1 (NPR1) in Saccharum
Source: Int J Mol Sci. 2022 Jul 20;23(14):7984. doi: 10.3390/ijms23147984 (PMC9317693; doi:10.3390/ijms23147984)
Supplement: Supplementary file 1 [file ijms-23-07984-s001.zip › supplement tables.xlsx]

## Sheet: Table S1
Table S1 The detailed information of NPR1-like genes included in this study
Gene name	Gene ID	Genomics position	Amino acids number	Molecular weight (kDa)	Isoelectric point	Instability index	Hydrophobicity	Subcellular localization	Signal peptide
SsNPR1a	Sspon.01G0024890-1A	88556199-88559529	591	65.9591	5.65	53.07	-0.29	Nucleus	None
SsNPR1b	Sspon.01G0024890-2C	88370041-88373454	592	66.0512	5.65	53.74	-0.3	Nucleus	None
SsNPR2a	Sspon.03G0005610-1A	15987922-15992008	647	70.5706	5.5	48.75	-0.24	Nucleus	None
SsNPR2b	Sspon.03G0005610-2B	23342887-23347172	621	67.6352	5.55	49.79	-0.25	Nucleus	None
SsNPR2c	Sspon.03G0005610-3C	31104356-31108323	621	67.576	5.48	50.81	-0.24	Nucleus	None
SsNPR2d	Sspon.03G0005610-4D	20338973-20341975	619	67.0224	5.41	50	-0.23	Nucleus	None
SsNPR3a	Sspon.03G0023000-1A	70180571-70184384	575	63.811	5.71	44.73	-0.23	Nucleus	None
SsNPR3b	Sspon.03G0023000-2B	93617036-93620882	578	64.0261	5.64	44.41	-0.24	Nucleus	None
SsNPR3c	Sspon.03G0023000-3C	88934527-88938349	575	63.7969	5.71	45.08	-0.24	Nucleus	None
SsNPR3d	Sspon.03G0023000-4D	55388143-55392164	575	63.7829	5.71	45.17	-0.24	Nucleus	None
SsNPR4a	Sspon.03G0039400-1C	14347718-14350608	507	53.5011	6.01	43.79	0.03	Nucleus	None
SsNPR4b	Sspon.03G0039400-2D	4043670-4046541	507	53.4751	6.04	43.54	0.03	Nucleus	None
SsNPR5a	Sspon.05G0019940-1A	85474387-85477047	479	50.3256	6.21	41.88	0.06	Nucleus	None
SsNPR5b	Sspon.05G0019940-3C	82314273-82316998	473	49.8332	6.11	40.99	0.09	Nucleus	None
SsNPR5c	Sspon.05G0019940-4D	80663028-80665552	429	45.4201	6.1	41.85	0.11	Nucleus	None
SsNPR5e	Sspon.05G0019940-1P	61506493-61508967	467	49.2124	6.01	41.63	0.04	Nucleus	None
SsNPR5f	Sspon.05G0019940-2P	84004018-84006575	494	52.3763	6.68	43.68	0.04	Nucleus	None
SsNPR5g	Sspon.05G0019940-3P	81027592-81032522	476	50.1966	6.15	42.88	0.06	Nucleus	None
a/b/c/d means alleles, e/f/g means duplicate genes.

## Sheet: Table S2
Table S2 Secondary structure prediction of the 18 NPR1-like proteins
Protein name	Alpha helix (%)	Extended chain (%)	Random curl (%)
SsNPR1a	55.16	5.75	35.53
SsNPR1b	54.9	7.26	34.8
SsNPR2a	49.77	6.96	38.79
SsNPR2b	50.56	6.76	38.33
SsNPR2c	51.05	7.57	37.04
SsNPR2d	52.18	6.95	36.19
SsNPR3a	55.48	7.3	33.57
SsNPR3b	56.57	6.92	33.04
SsNPR3c	55.3	6.78	34.26
SsNPR3d	56	7.13	32.87
SsNPR4a	43.98	7.1	43.39
SsNPR4b	43.98	7.1	43.39
SsNPR5a	47.39	9.19	37.79
SsNPR5b	48.84	7.82	37.21
SsNPR5c	48.48	6.99	38.93
SsNPR5e	47.75	6.85	40.26
SsNPR5f	47.77	8.91	38.66
SsNPR5g	47.27	6.72	40.55

## Sheet: Table S3
Table S3 Information about the NPR1-like genes in various plants
Class	Species	Gene name	Accession number/Locus name	DOI
Monocots	Musa acuminata	MNPR1A	DQ925843	https://doi.org/10.1016/j.plaphy.2008.06.007
		MNPR1B	EF137717
	Oryza sativa	OsNPR1/NH1	DQ450948/LOC_Os01g09800	https://doi.org/10.1111/j.1467-7652.2007.00243.x
		OsNPR2/NH2	DQ450949/LOC_Os01g56200
		OsNPR3/NH3	DQ450952/LOC_Os03g46440
		OsNPR5/NH5	DQ450956/LOC_Os01g72020
	Sorghum bicolor	SbNPR1	XP_002455011.1	-
		SbNPR2	XP_002456404.1
		SbNPR3	XP_002464110.1
		SbNPR5	XP_021313767.1
	Triticum aestivum	TaNPR1	TraesCS3A02G105400.1	https:// doi.org/10.3390/ijms20235974
		TaNPR2	TraesCS4A02G470500.1_
		TaNPR3	TraesCS3A02G298800.1
		TaNPR4	TraesCS4A02G294400.1
		TaNPR5	TraesCS3A02G489000.1
		TaNPR6	TraesCS5A02G134700.2
	Zea mays	ZmNPR1	NP_001152107	https://10.1371/journal.pgen.1000740
		ZmNPR3	NP_001354806
		ZmNPR4	NP_001356751
		ZmNPR5	NP_001140651
Dicots	Arabidopsis thaliana	AtNPR1	At1g64280	https://doi.org/10.1111/j.1365-313X.2006.02903.x
		AtNPR2	At4g26120
		AtNPR3	At5g45110
		AtNPR4	At4g19660
		AtNPR5/BOP2	At2g41370
		AtNPR6/BOP1	At3g57130
	Carica papaya	CpNPR1	AAS55117.1	http://doi.org/10.1007/s13258-011-0218-7
		CpNPR2	XP_021890039.1
		CpNPR3	XP_021898330.1
		CpNPR4	XP_021908418.1
	Cocos nucifera	CnNPR1	AOW69311.1	http://doi.org/ 10.1007/s13258-017-0566-z
		CnNPR3	AMD39572.1
	Glycine max	GmNPR1-1	FJ418595	https://doi.org/10.1186/1471-2229-9-105
		GmNPR1-2	FJ418597
	Malus domestica	MdNPR1	ANJ45434.1	https://doi.org/10.1007/s11295-016-1050-7
		MdNPR2	KU166913
		MdNPR3	ANJ45437.1
		MdNPR4	ANJ45438.1
		MdNPR5	ANJ45443.1
		MdNPR6	ANJ45444.1
		MdNPR7	ANJ45440.1
		MdNPR8	ANJ45441.1
	Morus multicaulis	MuNPR1	JX204735	https://doi.org/10.1111/ppl.12889
		MuNPR4	JX432965
	Persea americana	PaNPR1	KR056089	https://doi.org/10.3389/fpls.2015.00300
		PaNPR2	KR056090
		PaNPR3	KR056091
		PaNPR4	KR056092
		PaNPR5	KR056093
	Populus trichocarpa	PtNPR1	XP_002308281.1	https://doi.org/ 10.1111/jph.12002
		PtNPR2	XP_002322351.2
		PtNPR3	XP_002300863.2
		PtNPR4	XP_002307566.2
		PtNPR5	XP_002323261.1
		PtNPR6	XP_002308905.1
	Vitis vinifera	VvNPR1.1	XP_002281475/GSVIVP00016536001	https://doi.org/10.1186/1471-2229-9-54
		VvNPR1.2	XP_003633057/GSVIVP00031933001

## Sheet: Table S4
Table S4 Ten predicted conserved motifs of the 18 NPR1-like proteins
Motif	E-value	Site	Width	Motif sequence	Annotation
1	5.1E-640	24	50	RVRRMRRALDSDDVELVKLLLMEEGLNLDDALALHYAVEHCDRKVVKELL	Ank_2 domain
2	6.1E-617	24	50	ANPRGYTALHJAAMRREPDIISVLLDKGABPSDRTLDGRTALDILRRLTS	/
3	1.7E-576	24	50	CWHTSCRPAVDLALETLYAARTFGVEELALLFQRRLLDMVDKASVEDVMK	BTB/POZ domain
4	1.0E-496	24	50	VLMASRKFDLQQLLDTCSHLVARSGLDAILLEKHLPPDVVAKIEEJRLKS	DUF3420 domain
5	1.2E-332	24	29	VAVSVEGRLVHAHRCVLAARSLFFRDLFA	BTB/POZ domain
6	8.8e-240	10	50	TAGARAPELVIPVSSIRYEVLVLVLQFLYSGQASVAAPKSGPLPGCGARG	BTB/POZ domain
7	2.3e-227	10	41	EFLFKGAVPGLTHIEPNKLRLCLELVQSAVMVTTRDEAGGT	/
8	1.1e-255	14	41	MRLLYLENRVALARJFFPAEAKVAMDIAQVDGTEEFTGISA	NPR1-like C-terminal
9	1.9e-199	24	21	ESLKSSSKDYLCJLILEQAFS	/
10	5.3e-161	14	29	GTADEQKVKRMRFHELKEDVQKAFSKDKE	NPR1-like C-terminal

## Sheet: Table S5
Table S5 One-to-one orthologous relationships and selection pressure of NPR1-like genes among Saccharum spontaneum
Seq1 gene name	Seq1 gene ID	Seq2 gene name	Seq2 gene ID	Ka	Ks	Ka/Ks	Selection pressure
SsNPR2a	Sspon.03G0005610-1A	SsNPR2b	Sspon.03G0005610-2B	0.00213473	0.0177654	0.120162	Purifying selection
SsNPR3a	Sspon.03G0023000-1A	SsNPR3b	Sspon.03G0023000-2B	0.000772599	0.0093605	0.0825382	Purifying selection
SsNPR3a	Sspon.03G0023000-1A	SsNPR3c	Sspon.03G0023000-3C	0.00154619	0.00700667	0.220675	Purifying selection
SsNPR2a	Sspon.03G0005610-1A	SsNPR2c	Sspon.03G0005610-3C	0.00285273	0.0177852	0.160399	Purifying selection
SsNPR3b	Sspon.03G0023000-2B	SsNPR3c	Sspon.03G0023000-3C	0.000772698	0.0117144	0.0659613	Purifying selection
SsNPR2b	Sspon.03G0005610-2B	SsNPR2c	Sspon.03G0005610-3C	0.00213802	0	-	-
SsNPR5a	Sspon.05G0019940-1A	SsNPR5b	Sspon.05G0019940-3C	0.0273412	0.0502496	0.544108	Purifying selection
SsNPR5a	Sspon.05G0019940-1A	SsNPR5c	Sspon.05G0019940-4D	0.00315292	0.027484	0.114718	Purifying selection
SsNPR5b	Sspon.05G0019940-3C	SsNPR5c	Sspon.05G0019940-4D	0.00315292	0.027484	0.114718	Purifying selection
SsNPR5b	Sspon.05G0019940-3C	SsNPR5e	Sspon.05G0019940-1P	0.0553595	0.221448	0.249989	Purifying selection
SsNPR5b	Sspon.05G0019940-3C	SsNPR5g	Sspon.05G0019940-3P	0.0537217	0.22584	0.237875	Purifying selection
SsNPR5e	Sspon.05G0019940-1P	SsNPR5f	Sspon.05G0019940-2P	0.0019889	0.0144618	0.137528	Purifying selection
SsNPR5e	Sspon.05G0019940-1P	SsNPR5g	Sspon.05G0019940-3P	0.00433841	0.0620994	0.0698623	Purifying selection
SsNPR5f	Sspon.05G0019940-2P	SsNPR5g	Sspon.05G0019940-3P	0.00199071	0.0502156	0.0396433	Purifying selection
Ka: the non-synonymous substitution rate; Ks: the synonymous substitution rate; Ka/Ks: evolutionary selection pressure.

## Sheet: Table S6
Table S6 The gene type of NPR1-like genes in Saccharum spontaneum
Gene name	Gene type
SsNPR1a	Dispersed
SsNPR1b	Singleton
SsNPR2a	WGD or Segmental
SsNPR2b	WGD or Segmental
SsNPR2c	WGD or Segmental
SsNPR2d	Singleton
SsNPR3a	WGD or Segmental
SsNPR3b	WGD or Segmental
SsNPR3c	WGD or Segmental
SsNPR3d	Singleton
SsNPR4a	Dispersed
SsNPR4b	Dispersed
SsNPR5a	WGD or Segmental
SsNPR5b	WGD or Segmental
SsNPR5c	WGD or Segmental
SsNPR5e	WGD or Segmental
SsNPR5f	WGD or Segmental
SsNPR5g	WGD or Segmental
WGD represented the whole-genome duplication.

## Sheet: Table S7
Table S7 The number of cis-regulatory elements in the NPR promoter region
Gene name	Hormone responsiveness								Stress-responsiveness						Growth and development
	ABRE	AuxRR-core	CGTCA-motif	P-box	GARE-motif	TCA-element	TGA-element	TGACG-motif	ARE	GC-motif	LTR	MBS	MBS1	TC-rich repeats	CAT-box	circadian	GCN4_motif	MSA-like	O2-site	RY-element
SsNPR1a	3	1	5	0	1	0	0	5	1	0	0	0	0	0	1	0	0	0	1	0
SsNPR1b	6	2	3	0	0	0	0	3	1	2	2	0	0	0	1	0	0	0	0	0
SsNPR2a	1	0	4	0	0	2	0	4	2	1	1	2	0	0	0	0	0	0	0	0
SsNPR2b	2	0	3	0	0	1	0	3	2	1	2	2	0	0	0	0	0	0	0	0
SsNPR2c	2	0	7	0	0	0	0	7	2	1	1	2	0	0	1	0	0	0	1	0
SsNPR2d	2	0	6	0	0	2	1	6	2	1	1	2	0	0	0	0	0	0	1	0
SsNPR3a	4	0	2	0	0	0	3	2	1	0	0	0	1	0	0	0	0	0	0	0
SsNPR3b	7	0	3	0	0	0	3	3	1	0	0	0	0	0	0	0	0	0	0	0
SsNPR3c	4	0	1	0	0	0	2	1	0	1	0	0	0	0	0	0	0	0	0	0
SsNPR3d	5	0	2	0	0	0	0	2	0	2	0	0	0	0	2	0	0	0	1	0
SsNPR4a	3	0	0	0	0	3	0	0	2	0	0	1	0	0	0	0	0	0	0	1
SsNPR4b	4	0	1	0	0	3	0	1	1	0	0	1	0	0	2	0	0	0	0	1
SsNPR5a	3	0	1	0	0	0	1	1	1	0	1	0	0	0	3	1	0	0	0	0
SsNPR5b	4	0	0	0	0	0	2	0	0	0	0	1	0	0	2	0	0	0	0	0
SsNPR5c	3	0	1	0	0	0	1	1	1	0	1	1	0	0	3	1	0	0	0	0
SsNPR5e	4	0	2	0	0	0	1	2	1	1	0	0	0	1	0	1	0	0	0	0
SsNPR5f	2	0	6	1	0	0	2	6	1	3	0	1	0	1	1	0	1	1	2	0
SsNPR5g	4	0	2	1	0	0	1	2	1	3	1	0	0	1	0	1	0	0	0	1

## Sheet: Table S8
Table S8 The location information of cis-regulatory elements (CREs) in the NPR promoter region
Gene name	CRE	CRE start plot	CRE end plot	Function annotation
SsNPR1a	CGTCA-motif	458	458	MeJA-responsiveness
SsNPR1a	CGTCA-motif	815	815	MeJA-responsiveness
SsNPR1a	CGTCA-motif	1405	1405	MeJA-responsiveness
SsNPR1a	CGTCA-motif	1408	1408	MeJA-responsiveness
SsNPR1a	CGTCA-motif	1419	1419	MeJA-responsiveness
SsNPR1a	CAT-box	1481	1481	meristem expression
SsNPR1a	ARE	702	702	the anaerobic induction
SsNPR1a	G-Box	1506	1506	light sesponsiveness
SsNPR1a	G-box	274	274	light sesponsiveness
SsNPR1a	MRE	195	195	MYB binding site involved in light responsiveness
SsNPR1a	AuxRR-core	1941	1941	auxin responsiveness
SsNPR1a	O2-site	786	786	zein metabolism regulation
SsNPR1a	GARE-motif	1755	1755	gibberellin-responsive
SsNPR1a	ABRE	274	274	abscisic acid responsiveness
SsNPR1a	ABRE	1351	1351	abscisic acid responsiveness
SsNPR1a	ABRE	1506	1506	abscisic acid responsiveness
SsNPR1a	TGACG-motif	458	458	MeJA-responsiveness
SsNPR1a	TGACG-motif	815	815	MeJA-responsiveness
SsNPR1a	TGACG-motif	1405	1405	MeJA-responsiveness
SsNPR1a	TGACG-motif	1408	1408	MeJA-responsiveness
SsNPR1a	TGACG-motif	1419	1419	MeJA-responsiveness
SsNPR1a	TCT-motif	1039	1039	light sesponsiveness
SsNPR1a	Sp1	1475	1475	light sesponsiveness
SsNPR1b	CAT-box	1476	1476	meristem expression
SsNPR1b	ARE	1191	1191	the anaerobic induction
SsNPR1b	GC-motif	293	293	anoxic specific inducibility
SsNPR1b	GC-motif	1538	1538	anoxic specific inducibility
SsNPR1b	G-Box	915	915	light sesponsiveness
SsNPR1b	G-Box	1507	1507	light sesponsiveness
SsNPR1b	GT1-motif	105	105	light sesponsiveness
SsNPR1b	G-box	260	260	light sesponsiveness
SsNPR1b	G-box	612	612	light sesponsiveness
SsNPR1b	G-box	915	915	light sesponsiveness
SsNPR1b	AuxRR-core	1213	1213	auxin responsiveness
SsNPR1b	AuxRR-core	1940	1940	auxin responsiveness
SsNPR1b	LTR	207	207	low-temperature responsiveness
SsNPR1b	LTR	250	250	low-temperature responsiveness
SsNPR1b	CGTCA-motif	1405	1405	MeJA-responsiveness
SsNPR1b	CGTCA-motif	1408	1408	MeJA-responsiveness
SsNPR1b	CGTCA-motif	1419	1419	MeJA-responsiveness
SsNPR1b	Box 4	732	732	light sesponsiveness
SsNPR1b	GA-motif	742	742	light sesponsiveness
SsNPR1b	ABRE	260	260	abscisic acid responsiveness
SsNPR1b	ABRE	913	913	abscisic acid responsiveness
SsNPR1b	ABRE	915	915	abscisic acid responsiveness
SsNPR1b	ABRE	916	916	abscisic acid responsiveness
SsNPR1b	ABRE	1038	1038	abscisic acid responsiveness
SsNPR1b	ABRE	1507	1507	abscisic acid responsiveness
SsNPR1b	TGACG-motif	1405	1405	MeJA-responsiveness
SsNPR1b	TGACG-motif	1408	1408	MeJA-responsiveness
SsNPR1b	TGACG-motif	1419	1419	MeJA-responsiveness
SsNPR1b	Sp1	290	290	light sesponsiveness
SsNPR1b	Sp1	296	296	light sesponsiveness
SsNPR1b	Sp1	1470	1470	light sesponsiveness
SsNPR1b	I-box	1301	1301	light sesponsiveness
SsNPR1b	GTGGC-motif	493	493	light sesponsiveness
SsNPR1b	GATA-motif	385	385	light sesponsiveness
SsNPR1b	GATA-motif	786	786	light sesponsiveness
SsNPR2a	TGACG-motif	1086	1086	MeJA-responsiveness
SsNPR2a	TGACG-motif	1102	1102	MeJA-responsiveness
SsNPR2a	TGACG-motif	1377	1377	MeJA-responsiveness
SsNPR2a	TGACG-motif	1922	1922	MeJA-responsiveness
SsNPR2a	ABRE	365	365	abscisic acid responsiveness
SsNPR2a	TCT-motif	535	535	light sesponsiveness
SsNPR2a	Sp1	1674	1674	light sesponsiveness
SsNPR2a	Sp1	1678	1678	light sesponsiveness
SsNPR2a	I-box	1017	1017	light sesponsiveness
SsNPR2a	GC-motif	1617	1617	anoxic specific inducibility
SsNPR2a	LS7	989	989	light sesponsiveness
SsNPR2a	ARE	551	551	the anaerobic induction
SsNPR2a	ARE	874	874	the anaerobic induction
SsNPR2a	LTR	1151	1151	low-temperature responsiveness
SsNPR2a	G-box	365	365	light sesponsiveness
SsNPR2a	Box 4	778	778	light sesponsiveness
SsNPR2a	CGTCA-motif	1086	1086	MeJA-responsiveness
SsNPR2a	CGTCA-motif	1102	1102	MeJA-responsiveness
SsNPR2a	CGTCA-motif	1377	1377	MeJA-responsiveness
SsNPR2a	CGTCA-motif	1922	1922	MeJA-responsiveness
SsNPR2a	AE-box	955	955	light sesponsiveness
SsNPR2a	MBS	1559	1559	MYB binding site involved in drought-inducibility
SsNPR2a	MBS	1995	1995	MYB binding site involved in drought-inducibility
SsNPR2a	TCA-element	715	715	salicylic acid responsiveness
SsNPR2a	TCA-element	978	978	salicylic acid responsiveness
SsNPR2a	3-AF1 binding site	1487	1487	light sesponsiveness
SsNPR2b	Sp1	1655	1655	light sesponsiveness
SsNPR2b	Sp1	1659	1659	light sesponsiveness
SsNPR2b	TCT-motif	654	654	light sesponsiveness
SsNPR2b	TGACG-motif	1329	1329	MeJA-responsiveness
SsNPR2b	TGACG-motif	1345	1345	MeJA-responsiveness
SsNPR2b	TGACG-motif	1922	1922	MeJA-responsiveness
SsNPR2b	ABRE	485	485	abscisic acid responsiveness
SsNPR2b	ABRE	1276	1276	abscisic acid responsiveness
SsNPR2b	I-box	1135	1135	light sesponsiveness
SsNPR2b	I-box	1261	1261	light sesponsiveness
SsNPR2b	LTR	64	64	low-temperature responsiveness
SsNPR2b	LTR	1394	1394	low-temperature responsiveness
SsNPR2b	G-box	485	485	light sesponsiveness
SsNPR2b	LS7	1232	1232	light sesponsiveness
SsNPR2b	GC-motif	1598	1598	anoxic specific inducibility
SsNPR2b	ARE	670	670	the anaerobic induction
SsNPR2b	ARE	995	995	the anaerobic induction
SsNPR2b	TCA-element	834	834	salicylic acid responsiveness
SsNPR2b	MBS	1534	1534	MYB binding site involved in drought-inducibility
SsNPR2b	MBS	1995	1995	MYB binding site involved in drought-inducibility
SsNPR2b	AE-box	1076	1076	light sesponsiveness
SsNPR2b	3-AF1 binding site	1461	1461	light sesponsiveness
SsNPR2b	Box 4	898	898	light sesponsiveness
SsNPR2b	CGTCA-motif	1329	1329	MeJA-responsiveness
SsNPR2b	CGTCA-motif	1345	1345	MeJA-responsiveness
SsNPR2b	CGTCA-motif	1922	1922	MeJA-responsiveness
SsNPR2c	I-box	1262	1262	light sesponsiveness
SsNPR2c	O2-site	560	560	zein metabolism regulation
SsNPR2c	Sp1	1659	1659	light sesponsiveness
SsNPR2c	TCT-motif	783	783	light sesponsiveness
SsNPR2c	ABRE	345	345	abscisic acid responsiveness
SsNPR2c	ABRE	1277	1277	abscisic acid responsiveness
SsNPR2c	TGACG-motif	120	120	MeJA-responsiveness
SsNPR2c	TGACG-motif	237	237	MeJA-responsiveness
SsNPR2c	TGACG-motif	560	560	MeJA-responsiveness
SsNPR2c	TGACG-motif	563	563	MeJA-responsiveness
SsNPR2c	TGACG-motif	1330	1330	MeJA-responsiveness
SsNPR2c	TGACG-motif	1346	1346	MeJA-responsiveness
SsNPR2c	TGACG-motif	1922	1922	MeJA-responsiveness
SsNPR2c	3-AF1 binding site	1462	1462	light sesponsiveness
SsNPR2c	AE-box	1204	1204	light sesponsiveness
SsNPR2c	MBS	1535	1535	MYB binding site involved in drought-inducibility
SsNPR2c	MBS	1995	1995	MYB binding site involved in drought-inducibility
SsNPR2c	CGTCA-motif	120	120	MeJA-responsiveness
SsNPR2c	CGTCA-motif	237	237	MeJA-responsiveness
SsNPR2c	CGTCA-motif	560	560	MeJA-responsiveness
SsNPR2c	CGTCA-motif	563	563	MeJA-responsiveness
SsNPR2c	CGTCA-motif	1330	1330	MeJA-responsiveness
SsNPR2c	CGTCA-motif	1346	1346	MeJA-responsiveness
SsNPR2c	CGTCA-motif	1922	1922	MeJA-responsiveness
SsNPR2c	Box 4	1026	1026	light sesponsiveness
SsNPR2c	G-box	345	345	light sesponsiveness
SsNPR2c	TCCC-motif	40	40	light sesponsiveness
SsNPR2c	LTR	1395	1395	low-temperature responsiveness
SsNPR2c	CAT-box	508	508	meristem expression
SsNPR2c	ARE	799	799	the anaerobic induction
SsNPR2c	ARE	1123	1123	the anaerobic induction
SsNPR2c	GC-motif	1599	1599	anoxic specific inducibility
SsNPR2c	LS7	1233	1233	light sesponsiveness
SsNPR2d	O2-site	562	562	zein metabolism regulation
SsNPR2d	I-box	1268	1268	light sesponsiveness
SsNPR2d	TGACG-motif	562	562	MeJA-responsiveness
SsNPR2d	TGACG-motif	565	565	MeJA-responsiveness
SsNPR2d	TGACG-motif	1337	1337	MeJA-responsiveness
SsNPR2d	TGACG-motif	1353	1353	MeJA-responsiveness
SsNPR2d	TGACG-motif	1488	1488	MeJA-responsiveness
SsNPR2d	TGACG-motif	1921	1921	MeJA-responsiveness
SsNPR2d	ABRE	347	347	abscisic acid responsiveness
SsNPR2d	ABRE	615	615	abscisic acid responsiveness
SsNPR2d	TCT-motif	784	784	light sesponsiveness
SsNPR2d	Sp1	1658	1658	light sesponsiveness
SsNPR2d	TGA-element	120	120	auxin responsiveness
SsNPR2d	Box 4	1028	1028	light sesponsiveness
SsNPR2d	CGTCA-motif	562	562	MeJA-responsiveness
SsNPR2d	CGTCA-motif	565	565	MeJA-responsiveness
SsNPR2d	CGTCA-motif	1337	1337	MeJA-responsiveness
SsNPR2d	CGTCA-motif	1353	1353	MeJA-responsiveness
SsNPR2d	CGTCA-motif	1488	1488	MeJA-responsiveness
SsNPR2d	CGTCA-motif	1921	1921	MeJA-responsiveness
SsNPR2d	TCA-element	964	964	salicylic acid responsiveness
SsNPR2d	TCA-element	1229	1229	salicylic acid responsiveness
SsNPR2d	MBS	1542	1542	MYB binding site involved in light responsiveness
SsNPR2d	MBS	1994	1994	MYB binding site involved in light responsiveness
SsNPR2d	AE-box	1206	1206	light sesponsiveness
SsNPR2d	3-AF1 binding site	1469	1469	light sesponsiveness
SsNPR2d	LS7	1240	1240	light sesponsiveness
SsNPR2d	GC-motif	1598	1598	anoxic specific inducibility
SsNPR2d	ARE	800	800	the anaerobic induction
SsNPR2d	ARE	1125	1125	the anaerobic induction
SsNPR2d	LTR	1402	1402	low-temperature responsiveness
SsNPR2d	TCCC-motif	42	42	light sesponsiveness
SsNPR2d	G-box	347	347	light sesponsiveness
SsNPR2d	G-box	615	615	light sesponsiveness
SsNPR3a	MRE	1537	1537	light sesponsiveness
SsNPR3a	G-box	208	208	light sesponsiveness
SsNPR3a	G-box	265	265	light sesponsiveness
SsNPR3a	G-box	459	459	light sesponsiveness
SsNPR3a	G-box	534	534	light sesponsiveness
SsNPR3a	G-box	535	535	light sesponsiveness
SsNPR3a	ARE	749	749	the anaerobic induction
SsNPR3a	CGTCA-motif	473	473	MeJA-responsiveness
SsNPR3a	CGTCA-motif	1116	1116	MeJA-responsiveness
SsNPR3a	Box 4	1167	1167	light sesponsiveness
SsNPR3a	TGA-element	254	254	auxin responsiveness
SsNPR3a	TGA-element	527	527	auxin responsiveness
SsNPR3a	TGA-element	992	992	auxin responsiveness
SsNPR3a	TCT-motif	884	884	light sesponsiveness
SsNPR3a	TCT-motif	973	973	light sesponsiveness
SsNPR3a	TCT-motif	1178	1178	light sesponsiveness
SsNPR3a	Sp1	478	478	light sesponsiveness
SsNPR3a	ABRE	209	209	abscisic acid responsiveness
SsNPR3a	ABRE	265	265	abscisic acid responsiveness
SsNPR3a	ABRE	459	459	abscisic acid responsiveness
SsNPR3a	ABRE	536	536	abscisic acid responsiveness
SsNPR3a	TGACG-motif	473	473	MeJA-responsiveness
SsNPR3a	TGACG-motif	1116	1116	MeJA-responsiveness
SsNPR3b	ARE	887	887	the anaerobic induction
SsNPR3b	G-Box	795	795	light sesponsiveness
SsNPR3b	MRE	1675	1675	light sesponsiveness
SsNPR3b	G-box	98	98	light sesponsiveness
SsNPR3b	G-box	155	155	light sesponsiveness
SsNPR3b	G-box	354	354	light sesponsiveness
SsNPR3b	G-box	672	672	light sesponsiveness
SsNPR3b	G-box	673	673	light sesponsiveness
SsNPR3b	G-box	794	794	light sesponsiveness
SsNPR3b	G-box	795	795	light sesponsiveness
SsNPR3b	CGTCA-motif	368	368	MeJA-responsiveness
SsNPR3b	CGTCA-motif	458	458	MeJA-responsiveness
SsNPR3b	CGTCA-motif	1255	1255	MeJA-responsiveness
SsNPR3b	Box 4	1306	1306	light sesponsiveness
SsNPR3b	TGA-element	144	144	auxin responsiveness
SsNPR3b	TGA-element	665	665	auxin responsiveness
SsNPR3b	TGA-element	1131	1131	auxin responsiveness
SsNPR3b	ABRE	99	99	abscisic acid responsiveness
SsNPR3b	ABRE	153	153	abscisic acid responsiveness
SsNPR3b	ABRE	155	155	abscisic acid responsiveness
SsNPR3b	ABRE	354	354	abscisic acid responsiveness
SsNPR3b	ABRE	674	674	abscisic acid responsiveness
SsNPR3b	ABRE	795	795	abscisic acid responsiveness
SsNPR3b	ABRE	796	796	abscisic acid responsiveness
SsNPR3b	TGACG-motif	368	368	MeJA-responsiveness
SsNPR3b	TGACG-motif	458	458	MeJA-responsiveness
SsNPR3b	TGACG-motif	1255	1255	MeJA-responsiveness
SsNPR3b	ACE	153	153	light sesponsiveness
SsNPR3b	Sp1	252	252	light sesponsiveness
SsNPR3b	Sp1	373	373	light sesponsiveness
SsNPR3b	TCT-motif	1022	1022	light sesponsiveness
SsNPR3b	TCT-motif	1112	1112	light sesponsiveness
SsNPR3b	TCT-motif	1317	1317	light sesponsiveness
SsNPR3b	LAMP-element	1781	1781	light sesponsiveness
SsNPR3c	G-box	128	128	light sesponsiveness
SsNPR3c	G-box	210	210	light sesponsiveness
SsNPR3c	G-box	211	211	light sesponsiveness
SsNPR3c	G-box	332	332	light sesponsiveness
SsNPR3c	G-box	333	333	light sesponsiveness
SsNPR3c	MRE	593	593	light sesponsiveness
SsNPR3c	G-Box	333	333	light sesponsiveness
SsNPR3c	GC-motif	1863	1863	anoxic specific inducibility
SsNPR3c	AE-box	1129	1129	light sesponsiveness
SsNPR3c	TGA-element	411	411	auxin responsiveness
SsNPR3c	TGA-element	896	896	auxin responsiveness
SsNPR3c	Box 4	1071	1071	light sesponsiveness
SsNPR3c	CGTCA-motif	1020	1020	MeJA-responsiveness
SsNPR3c	LAMP-element	1776	1776	light sesponsiveness
SsNPR3c	TCT-motif	787	787	light sesponsiveness
SsNPR3c	TCT-motif	877	877	light sesponsiveness
SsNPR3c	TCT-motif	1082	1082	light sesponsiveness
SsNPR3c	Sp1	147	147	light sesponsiveness
SsNPR3c	TGACG-motif	1020	1020	MeJA-responsiveness
SsNPR3c	ABRE	128	128	abscisic acid responsiveness
SsNPR3c	ABRE	212	212	abscisic acid responsiveness
SsNPR3c	ABRE	333	333	abscisic acid responsiveness
SsNPR3c	ABRE	334	334	abscisic acid responsiveness
SsNPR3d	CAT-box	309	309	meristem expression
SsNPR3d	CAT-box	1030	1030	meristem expression
SsNPR3d	GC-motif	890	890	anoxic specific inducibility
SsNPR3d	GC-motif	1193	1193	anoxic specific inducibility
SsNPR3d	G-box	141	141	light sesponsiveness
SsNPR3d	G-box	219	219	light sesponsiveness
SsNPR3d	G-box	323	323	light sesponsiveness
SsNPR3d	G-box	434	434	light sesponsiveness
SsNPR3d	G-box	487	487	light sesponsiveness
SsNPR3d	G-box	582	582	light sesponsiveness
SsNPR3d	MRE	1666	1666	MYB binding site involved in light responsiveness
SsNPR3d	GT1-motif	608	608	light sesponsiveness
SsNPR3d	CGTCA-motif	553	553	MeJA-responsiveness
SsNPR3d	CGTCA-motif	1245	1245	MeJA-responsiveness
SsNPR3d	Box 4	1296	1296	light sesponsiveness
SsNPR3d	ABRE	220	220	abscisic acid responsiveness
SsNPR3d	ABRE	323	323	abscisic acid responsiveness
SsNPR3d	ABRE	384	384	abscisic acid responsiveness
SsNPR3d	ABRE	434	434	abscisic acid responsiveness
SsNPR3d	ABRE	582	582	abscisic acid responsiveness
SsNPR3d	ACE	580	580	light sesponsiveness
SsNPR3d	TGACG-motif	553	553	MeJA-responsiveness
SsNPR3d	TGACG-motif	1245	1245	MeJA-responsiveness
SsNPR3d	LAMP-element	1771	1771	light sesponsiveness
SsNPR3d	TCT-motif	1307	1307	light sesponsiveness
SsNPR3d	O2-site	1161	1161	zein metabolism regulation
SsNPR4a	TCA-element	361	361	salicylic acid responsiveness
SsNPR4a	TCA-element	1691	1691	salicylic acid responsiveness
SsNPR4a	TCA-element	1901	1901	salicylic acid responsiveness
SsNPR4a	MBS	464	464	MYB binding site involved in drought-inducibility
SsNPR4a	GT1-motif	1102	1102	light sesponsiveness
SsNPR4a	GT1-motif	1231	1231	light sesponsiveness
SsNPR4a	G-box	592	592	light sesponsiveness
SsNPR4a	TCCC-motif	1567	1567	light sesponsiveness
SsNPR4a	TCCC-motif	1986	1986	light sesponsiveness
SsNPR4a	ARE	1140	1140	the anaerobic induction
SsNPR4a	ARE	1187	1187	the anaerobic induction
SsNPR4a	RY-element	327	327	seed-specific regulation
SsNPR4a	G-Box	592	592	light sesponsiveness
SsNPR4a	Sp1	2011	2011	light sesponsiveness
SsNPR4a	TCT-motif	187	187	light sesponsiveness
SsNPR4a	TCT-motif	747	747	light sesponsiveness
SsNPR4a	ABRE	590	590	abscisic acid responsiveness
SsNPR4a	ABRE	592	592	abscisic acid responsiveness
SsNPR4a	ABRE	593	593	abscisic acid responsiveness
SsNPR4b	ABRE	509	509	abscisic acid responsiveness
SsNPR4b	ABRE	511	511	abscisic acid responsiveness
SsNPR4b	ABRE	1124	1124	abscisic acid responsiveness
SsNPR4b	ABRE	1126	1126	abscisic acid responsiveness
SsNPR4b	TGACG-motif	270	270	MeJA-responsiveness
SsNPR4b	Sp1	2009	2009	light sesponsiveness
SsNPR4b	ARE	1058	1058	the anaerobic induction
SsNPR4b	CAT-box	688	688	meristem expression
SsNPR4b	CAT-box	923	923	meristem expression
SsNPR4b	RY-element	292	292	seed-specific regulation
SsNPR4b	G-box	511	511	light sesponsiveness
SsNPR4b	G-box	1126	1126	light sesponsiveness
SsNPR4b	GT1-motif	1020	1020	light sesponsiveness
SsNPR4b	GT1-motif	1149	1149	light sesponsiveness
SsNPR4b	TCCC-motif	1561	1561	light sesponsiveness
SsNPR4b	TCCC-motif	1984	1984	light sesponsiveness
SsNPR4b	CGTCA-motif	270	270	MeJA-responsiveness
SsNPR4b	Box 4	1154	1154	light sesponsiveness
SsNPR4b	TCA-element	1676	1676	salicylic acid responsiveness
SsNPR4b	TCA-element	1701	1701	salicylic acid responsiveness
SsNPR4b	TCA-element	1892	1892	salicylic acid responsiveness
SsNPR4b	MBS	137	137	MYB binding site involved in drought-inducibility
SsNPR4b	AE-box	426	426	light sesponsiveness
SsNPR5a	ABRE	663	663	abscisic acid responsiveness
SsNPR5a	ABRE	715	715	abscisic acid responsiveness
SsNPR5a	ABRE	844	844	abscisic acid responsiveness
SsNPR5a	ACE	1478	1478	light sesponsiveness
SsNPR5a	TGACG-motif	329	329	MeJA-responsiveness
SsNPR5a	GATA-motif	250	250	light sesponsiveness
SsNPR5a	GATA-motif	1610	1610	light sesponsiveness
SsNPR5a	I-box	975	975	light sesponsiveness
SsNPR5a	CAT-box	456	456	meristem expression
SsNPR5a	CAT-box	1158	1158	meristem expression
SsNPR5a	CAT-box	1267	1267	meristem expression
SsNPR5a	ARE	494	494	the anaerobic induction
SsNPR5a	circadian	263	263	circadian control
SsNPR5a	G-Box	715	715	light sesponsiveness
SsNPR5a	G-Box	844	844	light sesponsiveness
SsNPR5a	G-box	663	663	light sesponsiveness
SsNPR5a	GT1-motif	1164	1164	light sesponsiveness
SsNPR5a	LTR	84	84	low-temperature responsiveness
SsNPR5a	Box II	1964	1964	light sesponsiveness
SsNPR5a	CGTCA-motif	329	329	MeJA-responsiveness
SsNPR5a	TGA-element	447	447	auxin responsiveness
SsNPR5a	Box 4	871	871	light sesponsiveness
SsNPR5b	ABRE	702	702	abscisic acid responsiveness
SsNPR5b	ABRE	754	754	abscisic acid responsiveness
SsNPR5b	ABRE	759	759	abscisic acid responsiveness
SsNPR5b	ABRE	880	880	abscisic acid responsiveness
SsNPR5b	ACE	1469	1469	light sesponsiveness
SsNPR5b	I-box	1011	1011	light sesponsiveness
SsNPR5b	GATA-motif	1598	1598	light sesponsiveness
SsNPR5b	CAT-box	1145	1145	meristem expression
SsNPR5b	CAT-box	1253	1253	meristem expression
SsNPR5b	G-Box	880	880	light sesponsiveness
SsNPR5b	GT1-motif	1151	1151	light sesponsiveness
SsNPR5b	G-box	204	204	light sesponsiveness
SsNPR5b	G-box	702	702	light sesponsiveness
SsNPR5b	G-box	754	754	light sesponsiveness
SsNPR5b	Box II	1964	1964	light sesponsiveness
SsNPR5b	Box 4	907	907	light sesponsiveness
SsNPR5b	TGA-element	75	75	auxin responsiveness
SsNPR5b	TGA-element	158	158	auxin responsiveness
SsNPR5b	MBS	238	238	MYB binding site involved in drought-inducibility
SsNPR5c	TGACG-motif	324	324	MeJA-responsiveness
SsNPR5c	ACE	1461	1461	light sesponsiveness
SsNPR5c	G-Box	300	300	light sesponsiveness
SsNPR5c	G-Box	835	835	light sesponsiveness
SsNPR5c	GT1-motif	1155	1155	light sesponsiveness
SsNPR5c	G-box	657	657	light sesponsiveness
SsNPR5c	MBS	1761	1761	MYB binding site involved in drought-inducibility
SsNPR5c	GA-motif	1887	1887	light sesponsiveness
SsNPR5c	ABRE	301	301	abscisic acid responsiveness
SsNPR5c	ABRE	657	657	abscisic acid responsiveness
SsNPR5c	ABRE	835	835	abscisic acid responsiveness
SsNPR5c	I-box	966	966	light sesponsiveness
SsNPR5c	GATA-motif	194	194	light sesponsiveness
SsNPR5c	GATA-motif	245	245	light sesponsiveness
SsNPR5c	GATA-motif	1599	1599	light sesponsiveness
SsNPR5c	circadian	258	258	circadian control
SsNPR5c	CAT-box	450	450	meristem expression
SsNPR5c	CAT-box	1149	1149	meristem expression
SsNPR5c	CAT-box	1258	1258	meristem expression
SsNPR5c	ARE	488	488	the anaerobic induction
SsNPR5c	Box II	1967	1967	light sesponsiveness
SsNPR5c	LTR	79	79	low-temperature responsiveness
SsNPR5c	Box 4	862	862	light sesponsiveness
SsNPR5c	TGA-element	441	441	auxin responsiveness
SsNPR5c	CGTCA-motif	324	324	MeJA-responsiveness
SsNPR5e	ABRE	146	146	abscisic acid responsiveness
SsNPR5e	ABRE	277	277	abscisic acid responsiveness
SsNPR5e	ABRE	611	611	abscisic acid responsiveness
SsNPR5e	ABRE	738	738	abscisic acid responsiveness
SsNPR5e	TGACG-motif	314	314	MeJA-responsiveness
SsNPR5e	TGACG-motif	878	878	MeJA-responsiveness
SsNPR5e	Sp1	1601	1601	light sesponsiveness
SsNPR5e	GATA-motif	634	634	light sesponsiveness
SsNPR5e	TC-rich repeats	479	479	defense and stress responsiveness
SsNPR5e	ARE	945	945	the anaerobic induction
SsNPR5e	circadian	1086	1086	circadian control
SsNPR5e	GC-motif	1609	1609	anoxic specific inducibility
SsNPR5e	G-box	146	146	light sesponsiveness
SsNPR5e	G-box	277	277	light sesponsiveness
SsNPR5e	G-box	281	281	light sesponsiveness
SsNPR5e	G-box	738	738	light sesponsiveness
SsNPR5e	MRE	132	132	light sesponsiveness
SsNPR5e	MRE	747	747	light sesponsiveness
SsNPR5e	GT1-motif	358	358	light sesponsiveness
SsNPR5e	TCCC-motif	1771	1771	light sesponsiveness
SsNPR5e	CGTCA-motif	314	314	MeJA-responsiveness
SsNPR5e	CGTCA-motif	878	878	MeJA-responsiveness
SsNPR5e	TGA-element	1188	1188	auxin responsiveness
SsNPR5e	Box 4	1008	1008	light sesponsiveness
SsNPR5f	ABRE	448	448	abscisic acid responsiveness
SsNPR5f	ABRE	889	889	abscisic acid responsiveness
SsNPR5f	TGACG-motif	514	514	MeJA-responsiveness
SsNPR5f	TGACG-motif	545	545	MeJA-responsiveness
SsNPR5f	TGACG-motif	847	847	MeJA-responsiveness
SsNPR5f	TGACG-motif	1074	1074	MeJA-responsiveness
SsNPR5f	TGACG-motif	1312	1312	MeJA-responsiveness
SsNPR5f	TGACG-motif	1369	1369	MeJA-responsiveness
SsNPR5f	Sp1	1704	1704	light sesponsiveness
SsNPR5f	TCT-motif	1341	1341	light sesponsiveness
SsNPR5f	TCT-motif	1348	1348	light sesponsiveness
SsNPR5f	TCT-motif	1356	1356	light sesponsiveness
SsNPR5f	O2-site	662	662	zein metabolism regulation
SsNPR5f	O2-site	735	735	zein metabolism regulation
SsNPR5f	P-box	1969	1969	gibberellin-responsive
SsNPR5f	GATA-motif	359	359	light sesponsiveness
SsNPR5f	GATA-motif	1455	1455	light sesponsiveness
SsNPR5f	TC-rich repeats	1280	1280	defense and stress responsiveness
SsNPR5f	ARE	408	408	the anaerobic induction
SsNPR5f	CAT-box	960	960	meristem expression
SsNPR5f	GC-motif	1544	1544	anoxic specific inducibility
SsNPR5f	GC-motif	1701	1701	anoxic specific inducibility
SsNPR5f	GC-motif	1712	1712	anoxic specific inducibility
SsNPR5f	GT1-motif	420	420	light sesponsiveness
SsNPR5f	GCN4_motif	1376	1376	endosperm expression
SsNPR5f	TCCC-motif	1890	1890	light sesponsiveness
SsNPR5f	CGTCA-motif	514	514	MeJA-responsiveness
SsNPR5f	CGTCA-motif	545	545	MeJA-responsiveness
SsNPR5f	CGTCA-motif	847	847	MeJA-responsiveness
SsNPR5f	CGTCA-motif	1074	1074	MeJA-responsiveness
SsNPR5f	CGTCA-motif	1312	1312	MeJA-responsiveness
SsNPR5f	CGTCA-motif	1369	1369	MeJA-responsiveness
SsNPR5f	TGA-element	1237	1237	auxin responsiveness
SsNPR5f	TGA-element	1558	1558	auxin responsiveness
SsNPR5f	MSA-like	1323	1323	cell cycle regulation
SsNPR5f	MBS	564	564	MYB binding site involved in drought-inducibility
SsNPR5g	ARE	1186	1186	the anaerobic induction
SsNPR5g	TC-rich repeats	716	716	defense and stress responsiveness
SsNPR5g	GC-motif	1416	1416	anoxic specific inducibility
SsNPR5g	GC-motif	1577	1577	anoxic specific inducibility
SsNPR5g	GC-motif	1588	1588	anoxic specific inducibility
SsNPR5g	RY-element	112	112	seed-specific regulation
SsNPR5g	circadian	1327	1327	seed-specific regulation
SsNPR5g	MRE	371	371	light sesponsiveness
SsNPR5g	MRE	988	988	light sesponsiveness
SsNPR5g	G-box	385	385	light sesponsiveness
SsNPR5g	G-box	515	515	light sesponsiveness
SsNPR5g	G-box	519	519	light sesponsiveness
SsNPR5g	G-box	979	979	light sesponsiveness
SsNPR5g	TCCC-motif	1766	1766	light sesponsiveness
SsNPR5g	LTR	1240	1240	low-temperature responsiveness
SsNPR5g	CGTCA-motif	552	552	MeJA-responsiveness
SsNPR5g	CGTCA-motif	1277	1277	MeJA-responsiveness
SsNPR5g	TGA-element	1430	1430	auxin responsiveness
SsNPR5g	ABRE	385	385	abscisic acid responsiveness
SsNPR5g	ABRE	515	515	abscisic acid responsiveness
SsNPR5g	ABRE	852	852	abscisic acid responsiveness
SsNPR5g	ABRE	979	979	abscisic acid responsiveness
SsNPR5g	TGACG-motif	552	552	MeJA-responsiveness
SsNPR5g	TGACG-motif	1277	1277	MeJA-responsiveness
SsNPR5g	Sp1	1580	1580	light sesponsiveness
SsNPR5g	P-box	1845	1845	gibberellin-responsive
SsNPR5g	GATA-motif	875	875	light sesponsiveness

## Sheet: Table S9
Table S9 Amino acid sequence consistency of 18 SsNPR1 in Saccharum spontaneum by DNAMAN
	ShNPR1	SsNPR1a	SsNPR1b	SsNPR2a	SsNPR3a	SsNPR2b	SsNPR3b	SsNPR4a	SsNPR2c	SsNPR3c	SsNPR4b	SsNPR2d	SsNPR3d	SsNPR5a	SsNPR5b	SsNPR5c	SsNPR5e	SsNPR5f	SsNPR5g
ShNPR1	1	0.537	0.536	0.994	0.432	0.998	0.43	0.269	0.997	0.434	0.269	0.981	0.434	0.276	0.273	0.295	0.276	0.262	0.273
SsNPR1a	0.537	1	0.993	0.53	0.4	0.537	0.399	0.266	0.536	0.4	0.266	0.517	0.4	0.266	0.27	0.287	0.271	0.261	0.272
SsNPR1b	0.536	0.993	1	0.529	0.399	0.536	0.396	0.266	0.535	0.399	0.266	0.517	0.399	0.266	0.27	0.287	0.271	0.26	0.272
SsNPR2a	0.994	0.53	0.529	1	0.427	0.992	0.425	0.268	0.99	0.429	0.268	0.974	0.429	0.273	0.27	0.292	0.274	0.26	0.271
SsNPR3a	0.432	0.4	0.399	0.427	1	0.432	0.997	0.278	0.43	0.997	0.278	0.418	0.997	0.271	0.275	0.301	0.279	0.27	0.278
SsNPR2b	0.998	0.537	0.536	0.992	0.432	1	0.43	0.269	0.995	0.434	0.269	0.979	0.434	0.276	0.273	0.295	0.276	0.262	0.273
SsNPR3b	0.43	0.399	0.396	0.425	0.997	0.43	1	0.278	0.428	0.997	0.278	0.415	0.997	0.271	0.275	0.301	0.279	0.27	0.278
SsNPR4a	0.269	0.266	0.266	0.268	0.278	0.269	0.278	1	0.267	0.278	0.998	0.269	0.278	0.61	0.609	0.663	0.617	0.631	0.605
SsNPR2c	0.997	0.536	0.535	0.99	0.43	0.995	0.428	0.267	1	0.432	0.267	0.977	0.432	0.275	0.271	0.293	0.275	0.262	0.271
SsNPR3c	0.434	0.4	0.399	0.429	0.997	0.434	0.997	0.278	0.432	1	0.278	0.419	0.997	0.271	0.275	0.301	0.279	0.27	0.278
SsNPR4b	0.269	0.266	0.266	0.268	0.278	0.269	0.278	0.998	0.267	0.278	1	0.269	0.278	0.61	0.609	0.663	0.617	0.631	0.605
SsNPR2d	0.981	0.517	0.517	0.974	0.418	0.979	0.415	0.269	0.977	0.419	0.269	1	0.419	0.276	0.273	0.295	0.276	0.262	0.273
SsNPR3d	0.434	0.4	0.399	0.429	0.997	0.434	0.997	0.278	0.432	0.997	0.278	0.419	1	0.271	0.275	0.301	0.279	0.27	0.278
SsNPR5a	0.276	0.266	0.266	0.273	0.271	0.276	0.271	0.61	0.275	0.271	0.61	0.276	0.271	1	0.953	0.991	0.894	0.92	0.884
SsNPR5b	0.273	0.27	0.27	0.27	0.275	0.273	0.275	0.609	0.271	0.275	0.609	0.273	0.275	0.953	1	0.991	0.886	0.92	0.885
SsNPR5c	0.295	0.287	0.287	0.292	0.301	0.295	0.301	0.663	0.293	0.301	0.663	0.295	0.301	0.991	0.991	1	0.925	0.93	0.932
SsNPR5e	0.276	0.271	0.271	0.274	0.279	0.276	0.279	0.617	0.275	0.279	0.617	0.276	0.279	0.894	0.886	0.925	1	0.996	0.991
SsNPR5f	0.262	0.261	0.26	0.26	0.27	0.262	0.27	0.631	0.262	0.27	0.631	0.262	0.27	0.92	0.92	0.93	0.996	1	0.996
SsNPR5g	0.273	0.272	0.272	0.271	0.278	0.273	0.278	0.605	0.271	0.278	0.605	0.273	0.278	0.884	0.885	0.932	0.991	0.996	1

## Sheet: Table S10
Table S10 Primers used in this study
Primer name	Forward primer (5’-3’)	Reverse primer (5’-3’)
ShNPR1-cDNA	CTCTAGGAAGGGTCACATCG	CAGCCTCAACAACCTCAGTAG
ShNPR1-Gate	GGGGACAAGTTTGTACAAAAAAGCAGGCTTCATGGAGCCGTCGTCGTCCAT	GGGGACCACTTTGTACAAGAAAGCTGGGTCCCTCTTGGTGGATTTCTGGG
ShNPR1-Q	GAGCAGGGTCAAGAATCAA	TTCAGCAGGAAAGAACAATC
NtPR1-a/c	AACCTTTGACCTGGGACGAC	GCACATCCAACACGAACCGA
NtPR2	TGATGCCCTTTTGGATTCTATG	AGTTCCTGCCCCGCTTT
NtPR3	CAGGAGGGTATTGCTTTGTTAGG	CGTGGGAAGATGGCTTGTTGTC
NtEFE26	CGGACGCTGGTGGCATAAT	CAACAAGAGCTGGTGCTGGATA
NtAccdeaminase	TCTGAGGTTACTGATTTGGATTGG	TGGACATGGTGGATAGTTGCT
NtHSR201	CAGCAGTCCTTTGGCGTTGTC	GCTCAGTTTAGCCGCAGTTGTG
NtHSR203	TGGCTCAACGATTACGCA	GCACGAAACCTGGATGG
NtHSR515	TTGGGCAGAATAGATGGGTA	TTTGGTGAAAGTCTTGGCTC
NtEF-1α	TGCTGCTGTAACAAGATGGATGC	GAGATGGGGACAAAGGGGATT
GAPDH	CACGGCCACTGGAAGCA	TCCTCAGGGTTCCTGATGCC
